# Supplementary material for: An Immunconjugate Vaccine Alters Distribution and Reduces the Antinociceptive, Behavioral and Physiological Effects of Fentanyl in Male and Female Rats
Source: Pharmaceutics. 2022 Oct 26;14(11):2290. doi: 10.3390/pharmaceutics14112290 (PMC9694531; doi:10.3390/pharmaceutics14112290)
Supplement: Supplementary file 1 [file pharmaceutics-14-02290-s001.zip]

Archive with 1 entries (1 files):
- pharmaceutics-1920536-supplementary.pdf
